# Supplementary material for: OsDREB2B, an AP2/ERF transcription factor, negatively regulates plant height by conferring GA metabolism in rice
Source: Front Plant Sci. 2022 Oct 28;13:1007811. doi: 10.3389/fpls.2022.1007811 (PMC9650310; doi:10.3389/fpls.2022.1007811)
Supplement: Supplementary file 1 [file Table_1.xlsx]

## Sheet: Sheet1
Table S1 Primer sequences used in this study
Experiments	Primer names	Primer sequences (5’-3’)
The construct specific primer	1390-F	TGCCTTCATACGCTATTTATTTGC
	1390-R	GTTAACACTAGTCAGATCTACCATG
Plant Expression Vector	PUbi:OsDREB2B-F	GGGGTACCATGGACGCCAGCCTCC
Construction
	PUbi:OsDREB2B-R	GGACTAGTGAAGTTAAGCATCTCCCA
Real-time PCR	OsDREB2B-F	GTGGAGGCGAGGAAAGTACTGGA
	OsDREB2B-R	CCTGTGGATCAAGCTCCTGC
	OsGA20ox1-F	CACTACAGGGCCGACATG
	OsGA20ox1-R	TATATTGTTGGTTGCAGGTGAC
	OsGA20ox2-F	GACTACTTCTCCAGCACC
	OsGA20ox2-R	CTTCATCTCCTCGCAGTA
	OsGA20ox3-F	GTCGGACACCAACACCAT
	OsGA20ox3-R	GTACTTGTCGAGGCTTTCATAG
	OsGA20ox4-F	GATTACTTCTCCACCCTAG
	OsGA20ox4-R	CATTATCGCCTTCGTCAC
	OsGA3ox1-F	GCTGTAAGGGATAAGTTGTT
	OsGA3ox1-R	ACTCTCCTTGTCCTCTTC
	OsGA3ox2-F	ACGACTACCTCCTCTTCT
	OsGA3ox2-R	GAACAACCTCAGCAACTC
	OsGA2ox1-F	CTCGCTTCAGTGCTATTG
	OsGA2ox1-R	CTAACAGGTCCAGGATCT
	OsGA2ox2-F	GTTCAGCCAGGTGGTAAA
	OsGA2ox2-R	CTCTCCTAGCAGGTCAAG
	OsGA2ox3-F	CAATGGGAGGTTCAAGAG
	OsGA2ox3-R	CCAAAGTAGATGAAGGAAAC
	OsGA2ox4-F	GAACGGGAGGATGAGGAG
	OsGA2ox4-R	TCCGAAGTAGATCATTGACAC
	OsGA2ox5-F	CTACCACACGCTCATCATC
	OsGA2ox5-R	TACTCGCCGAAGGTGAAG
	OsGA2ox6-F	AAGAAGGTGCAGGAAGAC
	OsGA2ox6-R	TTATTGTACTGAAGAATGCTTGAA
	OsGA2ox7-F	CTCCAGGTGCTAACGAAC
	OsGA2ox7-R	ATGGACACCCTCGACTTC
	OsGA2ox8-F	CGATTCCTTCTTCGTCAAC
	OsGA2ox8-R	AAGTAGATCACGCTCCTG
	OsGA2ox9-F	CATCGTCAACATCGGAGA
	OsGA2ox9-R	GGATTTGTGTTGAGATGTTTATAC
	OsGA2ox10-F	CTCTTTGCGTGATGGTAG
	OsGA2ox10-R	TTCGTTAGAACCTGTAAGAC
	OsAP2-39-F	GATCTGAGCCTCGGGATGTCGG
	OsAP2-39-R	AGGCGAGCTACCTCCTTCTTGACG
	OsUbiquitin-F	CACCCTGGCTGACTACAACA
	OsUbiquitin-R	TTCTTCTTGCGGCAGTTGAC
	OsActin-F	TGGCATCTCTCAGCACATTCC
	OsActin-R	TGCACAATGGATGGGTCAGA
Subcellular Localization	GATEWAY-OsDREB2B-F	CAAAAAAGCAGGCTTCATGACGGTGGATCAGAGGAC
	GATEWAY-OsDREB2B-R	CAAGAAAGCTGGGTCTCACAAGCCCTCAAAGAACT
Transactivation Activity Assay	pBridge-OsDREB2B-F	TGTATCGCCGGAATTCATGACGGTGGATCAGAGGAC
	pBridge-OsDREB2B-R	TTGGCTGCAGGTCGACTCACAAGCCCTCAAAGAACT
CDNA Library	N-BD-F	ATGGCCATGGAGGCCGAATTCATGACGGTGGATCAGAGGAC
	N-BD-R	CCGCTGCAGGTCGACGGATCCCAGCAGGGGCATGATGCTGGC
	C-BD-F	ATGGCCATGGAGGCCGAATTCGCTTCCGTTCAGGTTGCACT
	C-BD-R	CCGCTGCAGGTCGACGGATCCCCAAGCCCTCAAAGAACTGAG
Yeast Two-hybrid Assay	BD-OsDREB2B-F	ATGGCCATGGAGGCCGAATTCATGACGGTGGATCAGAGGAC
	BD-OsDREB2B-R	CCGCTGCAGGTCGACGGATCCCAGCAGGGGCATGATGCTGGC
	AD-WRKY21-F	GGAGGCCAGTGAATTCATGGCGATGCTGGGGAGCTC
	AD-WRKY21-R	CGAGCTCGATGGATCCTCAGAGGGAGTTGATGACGA
BiFC Assay	BIFC-DREB2B-103F	AGGTACCCGGGGATCCATGACGGTGGATCAGAGGAC
	BIFC-DREB2B-103R	CGCCGTCGACTCTAGATCACAAGCCCTCAAAGAACT
	BIFC-DREB2B-105F	CAAGGCCGGCGGATCCATGACGGTGGATCAGAGGAC
	BIFC-DREB2B-105R	GCAGGTCGACTCTAGATCACAAGCCCTCAAAGAACT
	BIFC-WRKY21-103F	AGGTACCCGGGGATCCATGGCGATGCTGGGGAGCTC
	BIFC-WRKY21-103R	CGCCGTCGACTCTAGATCAGAGGGAGTTGATGACGA
	BIFC-WRKY21-105F	CAAGGCCGGCGGATCCATGGCGATGCTGGGGAGCTC
	BIFC-WRKY21-105R	GCAGGTCGACTCTAGATCAGAGGGAGTTGATGACGA
Yeast One-hybrid Assay	GAD-OsDREB2B-F	TGCCTCTCCCGAATTCATGACGGTGGATCAGAGGAC
	GAD-OsDREB2B-R	TCCAAAGCTTCTCGAGTCACAAGCCCTCAAAGAACT
	pLaczi-2u-OsAP2-39-3-F	TATTGGATCGGAATTCTTGTTGCGACAGACCAACACTAG
	pLaczi-2u-OsAP2-39-3-R	ATGCCTCGAGGTCGACGTCCGTTCTTGTTCGGGTCG
LUC Assay	FLAG-OsDREB2B-F	ACGATGATAAGGGCGGTACCATGACGGTGGATCAGAGGAC
	FLAG-OsDREB2B-R	AGGCTACGTAGGATCCTCACAAGCCCTCAAAGAACT
	pGreenⅡ-OsAP2-39-F	CGGTATCGATAAGCTTTTGTTGCGACAGACCAACACTAG
	pGreenⅡ-OsAP2-39-R	TAGAACTAGTGGATCCGTCCGTTCTTGTTCGGGTCG
osdreb2b mutants	Osdreb2b-F	GCAGAGACCATCAAGCGG
	Osdreb2b-R	CCAAAATTAGTGCGAGCC
