# Supplementary material for: OsDREB2B, an AP2/ERF transcription factor, negatively regulates plant height by conferring GA metabolism in rice
Source: Front Plant Sci. 2022 Oct 28;13:1007811. doi: 10.3389/fpls.2022.1007811 (PMC9650310; doi:10.3389/fpls.2022.1007811)
Supplement: Supplementary file 2 [file Table_2.xlsx]

## Sheet: Sheet1
Table S2 Agronomic traits between WT and OE plants
Agronomic traits	WT (kitaake)	OE-1	OE-2
Plant height (cm)	84.56±1.66	68.76±1.65**	64.16±0.1**
Flag leaf length (cm)	29.14±0.84	15.2±0.85**	14.78±0.72**
Panicle number per plant	30.6±2.07	12.4±1.52**	12.8±1.92**
Panicle length (cm)	14.8±0.93	12.24±0.87**	13.2±0.63**
No. of seeds per panicle	92.6±3.13	53.6±4.56**	54.4±2.88**
No. of fertile seeds per panicle	82.4±2.30	44.6±3.65**	45.6±3.58**
Seed setting rate	89.0%±2.51	83.2%±2.75**	83.8%±4.17**
Thousand kernel weight(g)	24.5±1.67	14.7±0.1.71**	15.8±1.72**
Root length (cm)	23.88±0.55	17.3±0.90**	18.04±0.62**
Data are average of 10 samples (±SD)
** indicate significant differences between kitaake and OsDREB2B-overexpressing plants at P = 0.01
