# Supplementary material for: OsDREB2B, an AP2/ERF transcription factor, negatively regulates plant height by conferring GA metabolism in rice
Source: Front Plant Sci. 2022 Oct 28;13:1007811. doi: 10.3389/fpls.2022.1007811 (PMC9650310; doi:10.3389/fpls.2022.1007811)
Supplement: Supplementary file 3 [file Table_3.xlsx]

## Sheet: Sheet1
Table S3 List of OsDREB2B interacting proteins by rice cDNA library screening
No.	Serial Number	NCBI BLAST	Species	Serial number and comment
1	>N-6_T7_TSS20211111-025-03575-01_F10.seq	>PREDICTED: Oryza sativa Japonica Group cytochrome b561 and DOMON domain-containing protein At4g12980 (LOC4346084), mRNA	Rice	Os08g0524200 putative auxin-induced protein
2	>N-7_T7_TSS20211111-025-03575-01_G10.seq	>PREDICTED: Oryza sativa Japonica Group probable WRKY transcription factor 30 (LOC4327611), mRNA	Rice	OsWRKY21 (LOC_Os01g60640), Os01g0821600 WRKY transcription factor 48-like protein
3	>N-8_T7_TSS20211111-025-03575-01_H10.seq	>Oryza sativa Japonica Group DNA, chromosome 1, cultivar: Nipponbare, complete sequence	Rice
4	>N-11_T7_TSS20211111-025-03575-01_B11.seq	>PREDICTED: Oryza sativa Japonica Group 60S ribosomal protein L31 (LOC4330533), mRNA	Rice	putative 60S ribosomal protein L31
5	>N-12_T7_TSS20211111-025-03575-01_C11.seq	>Oryza sativa Japonica Group cDNA, clone: J090006B05, full insert sequence	Rice
6	>N-13_T7_TSS20211111-025-03575-01_D11.seq	>PREDICTED: Oryza sativa Japonica Group acyl transferase 9-like (LOC4326648), mRNA	Rice	Os01g0615300 taxadienol acetyl transferase-like
7	>N-16_T7_TSS20211111-025-03575-01_G11.seq	>PREDICTED: Oryza sativa Japonica Group chlorophyll a-b binding protein 2, chloroplastic-like (LOC4324599), mRNA	Rice	LHCII type I CAB-2 LOC_Os01g41710 a/b-binding protein precursor-like，chlorophyll a/b-binding protein
8	>N-17_T7_TSS20211111-025-03575-01_A12.seq	>PREDICTED: Oryza sativa Japonica Group ribosome biogenesis protein NSA2 homolog (LOC4344253), mRNA	Rice	Os07g0673100 putative TGF (transfoming growth factor) beta inducible nuclear protein TINP1
9	>N-18_T7_TSS20211111-025-03575-01_B12.seq	>PREDICTED: Oryza sativa Japonica Group uncharacterized LOC9266083 (LOC9266083), transcript variant X3, misc_RNA	Rice	Os08g0129900
10	>N-22_T7_TSS20211111-025-03575-01_B01.seq	>PREDICTED: Oryza sativa Japonica Group acyl-protein thioesterase 1 homolog 1 (LOC4327131), transcript variant X2, mRNA	Rice	Os01g0175000，putative lysophospholipase 2
11	>N-26_T7_TSS20211111-025-03575-01_E01.seq	>PREDICTED: Oryza sativa Japonica Group transmembrane protein 50 homolog (LOC4347235), mRNA	Rice	Os09g0453000
12	>N-29_T7_TSS20211111-025-03575-01_G01.seq	>PREDICTED: Oryza sativa Japonica Group 60S ribosomal protein L19-1 (LOC4333317), mRNA	Rice	Os03g0579300
13	>N-30_T7_TSS20211111-025-03575-01_H01.seq	>PREDICTED: Oryza sativa Japonica Group pyruvate, phosphate dikinase 1, chloroplastic-like (LOC4338750), mRNA	Rice	LOC_Os05g33570，Pyruvate, orthophosphate dikinase 1，orthophosphate dikinase
14	>N-31_T7_TSS20211111-025-03575-01_A02.seq	>Oryza sativa clone RRlibC00132 mRNA sequence	Rice
15	>N-35_T7_TSS20211111-025-03575-01_C02.seq	>PREDICTED: Oryza sativa Japonica Group 40S ribosomal protein S14 (LOC4335791), mRNA	Rice	Os04g0413600
16	>N-37_T7_TSS20211111-025-03575-01_D02.seq	>PREDICTED: Oryza sativa Japonica Group eukaryotic translation initiation factor 5 (LOC9272123), mRNA	Rice	Os06g0698674 putative eukaryotic translation initiation factor 5
17	>N-38_T7_TSS20211111-025-03575-01_E02.seq	>PREDICTED: Oryza sativa Japonica Group 60S ribosomal protein L13-2 (LOC4333306), mRNA	Rice	BBC1-like protein，Os03g0576700 ribosomal protein large subunit 13
18	>N-39_T7_TSS20211111-025-03575-01_F02.seq	>Oryza sativa Japonica Group cDNA clone:001-119-C10, full insert sequence	Rice
19	>N-41_T7_TSS20211111-025-03575-01_H02.seq	>PREDICTED: Oryza sativa Japonica Group glutelin type-B 4-like (LOC4328969), mRNA	Rice	LOC_Os02g16830，P0693E08.16，preprolglutelin (AA -24 to 476)
20	>N-43_T7_TSS20211111-025-03575-01_A03.seq	>PREDICTED: Oryza sativa Japonica Group methionine--tRNA ligase, chloroplastic/mitochondrial (LOC4332018), mRNA	Rice	Os03g0209600
21	>N-44_T7_TSS20211111-025-03575-01_B03.seq	>PREDICTED: Oryza sativa Japonica Group polyubiquitin (LOC4328390), mRNA	Rice	Os02g0161900，polyubiquitin 6，ubiqutin ligase-like protein
22	>N-45_T7_TSS20211111-025-03575-01_C03.seq	>Oryza sativa Japonica Group cDNA, clone: J090094I02, full insert sequence	Rice
23	>N-49_T7_TSS20211111-025-03575-01_F03.seq	>PREDICTED: Oryza sativa Japonica Group WD repeat-containing protein VIP3 (LOC4351059), mRNA	Rice	Os11g0660300
24	>N-51_T7_TSS20211111-025-03575-01_G03.seq	>PREDICTED: Oryza sativa Japonica Group mitochondrial thiamine diphosphate carrier 2 (LOC4326831), transcript variant X2, misc_RNA	Rice	Os01g0934200 mitochondrial thiamine pyrophosphate carrier putative mitochondrial deoxynucleotide carrier
25	>N-55_T7_TSS20211111-025-03575-01_B04.seq	>PREDICTED: Oryza sativa Japonica Group glutelin type-D 1-like (LOC4328877), mRNA	Rice	Glutelin type-D 1，LOC_Os02g15090，OSJNBa0011N12.22，glutelin C
26	>N-58_T7_TSS20211111-025-03575-01_E04.seq	>PREDICTED: Oryza sativa Japonica Group oxygen-evolving enhancer protein 1, chloroplastic (LOC4324479), mRNA	Rice	B1080D07.27，Os01g0501800，putative 33kDa oxygen evolving protein of photosystem II
27	>N-59_T7_TSS20211111-025-03575-01_F04.seq	>Oryza sativa Japonica Group clone KCB836C02 proline-rich protein mRNA, complete cds	Rice
28	>N-60_T7_TSS20211111-025-03575-01_G04.seq	>PREDICTED: Oryza sativa Japonica Group cytochrome b561 and DOMON domain-containing protein At3g61750 (LOC4339568), mRNA	Rice	Os05g0556400
29	>N-61_T7_TSS20211111-025-03575-01_H04.seq	>PREDICTED: Oryza sativa Japonica Group glycine-rich RNA-binding protein 2 (LOC4340876), mRNA	Rice	B1156C07.39，Os06g0316800，putative glycine rich protein
30	>N-62_T7_TSS20211111-025-03575-01_A05.seq	>PREDICTED: Oryza sativa Japonica Group nitronate monooxygenase (LOC4345877), transcript variant X3, mRNA	Rice	2-nitropropane dioxygenase-related protein-like Os08g0485400
31	>N-63_T7_TSS20211111-025-03575-01_B05.seq	>PREDICTED: Oryza sativa Japonica Group chlorophyll a-b binding protein 1B-21, chloroplastic (LOC4340892), mRNA	Rice	Os06g0320500 chlorophyll a/b-binding protein
32	>N-67_T7_TSS20211111-025-03575-01_C05.seq	>PREDICTED: Oryza sativa Japonica Group gamma carbonic anhydrase 1, mitochondrial (LOC4327904), mRNA	Rice	Os01g0283100 putative gamma-carbonic anhydrase
33	>N-73_T7_TSS20211111-025-03575-01_E05.seq	>Oryza sativa Japonica Group DNA, chromosome 4, cultivar: Nipponbare, complete sequence	Rice
34	>N-74_T7_TSS20211111-025-03575-01_F05.seq	>PREDICTED: Oryza sativa Japonica Group chlorophyll a-b binding protein CP29.1, chloroplastic (LOC4343583), mRNA	Rice	Os07g0558400 chlorophyll a/b-binding protein
35	>N-75_T7_TSS20211111-025-03575-01_G05.seq	>Oryza sativa Japonica Group clone KCG091C01 beta 1,3-glucanase mRNA, complete cds	Rice
36	>N-76_T7_TSS20211111-025-03575-01_H05.seq	>O.sativa mRNA for beta-tubulin	Rice
37	>N-77_T7_TSS20211111-025-03575-01_A06.seq	>PREDICTED: Oryza sativa Japonica Group histone-lysine N-methyltransferase ASHR2 (LOC4344924), transcript variant X2, mRNA	Rice	Os08g0205300 SET-domain transcriptional regulator-like protein
38	>N-78_T7_TSS20211111-025-03575-01_B06.seq	>Oryza sativa Japonica Group cDNA clone:001-205-F04, full insert sequence	Rice
39	>N-79_T7_TSS20211111-025-03575-01_C06.seq	>PREDICTED: Oryza sativa Japonica Group chlorophyll a-b binding protein 1, chloroplastic-like (LOC4346803), mRNA	Rice	LHCII type I CAB-1，LOC_Os09g17740 putative chlorophyll a-b binding protein, chloroplast precursor (LHCII type I CAB) (LHCP) type I light-harvesting chlorophyll a/b-binding protein
40	>N-80_T7_TSS20211111-025-03575-01_D06.seq	>PREDICTED: Oryza sativa Japonica Group oryzain gamma chain-like (LOC4347180), mRNA	Rice	LOC_Os09g27030 P0046G12.22 putative oryzain gamma chain
41	>N-86_T7_TSS20211111-025-03575-01_A07.seq	>PREDICTED: Oryza sativa Japonica Group uncharacterized protein At1g51745 (LOC9272272), mRNA	Rice	Os04g0599100
42	>N-88_T7_TSS20211111-025-03575-01_C07.seq	>PREDICTED: Oryza sativa Japonica Group phenylalanine ammonia-lyase-like (LOC4330034), mRNA	Rice	B1215B07.42，LOC_Os02g41630 putative phenylalanine ammonia-lyase
43	>N-89_T7_TSS20211111-025-03575-01_D07.seq	>Oryza sativa Japonica Group cDNA clone:J023100H07, full insert sequence	Rice
44	>N-90_T7_TSS20211111-025-03575-01_E07.seq	>Oryza sativa Japonica Group cDNA, clone: J075145M23, full insert sequence	Rice
45	>N-91_T7_TSS20211111-025-03575-01_F07.seq	>Oryza sativa Japonica Group clone KCS142E11 allergen RA5B mRNA, complete cds	Rice
46	>N-92_T7_TSS20211111-025-03575-01_G07.seq	>PREDICTED: Oryza sativa Japonica Group argininosuccinate synthase, chloroplastic (LOC4351847), mRNA	Rice	Os12g0235800
47	>N-93_T7_TSS20211111-025-03575-01_H07.seq	>PREDICTED: Oryza sativa Japonica Group protein LOW PSII ACCUMULATION 2, chloroplastic (LOC4328146), mRNA	Rice	Os02g0125000
48	>N-95_T7_TSS20211111-025-03575-01_A08.seq	>Oryza sativa Japonica Group DNA, chromosome 11, cultivar: Nipponbare, complete sequence	Rice
49	>N-96_T7_TSS20211111-025-03575-01_B08.seq	>PREDICTED: Oryza sativa Japonica Group heat shock protein 81-1 (LOC4345951), mRNA	Rice	82kDa heat shock protein，LOC_Os08g39140 putative heat shock protein 82
