# Supplementary material for: OsDREB2B, an AP2/ERF transcription factor, negatively regulates plant height by conferring GA metabolism in rice
Source: Front Plant Sci. 2022 Oct 28;13:1007811. doi: 10.3389/fpls.2022.1007811 (PMC9650310; doi:10.3389/fpls.2022.1007811)
Supplement: Supplementary file 4 [file Table_4.xls]

## Sheet: Sheet1
Table S4 Promoter analysis of GA metabolic genes by PLANTCARE and mRNA expression
Gene type	No.	cis- element Gene Name	DRE/CRT element		GCC-box element		W-box elemtent		Transcription Expression
			Sequence	Position*	Sequence	Position*	Sequence	Position*
GA activation genes	1	OsKAO					TGAC	875	Down-regulation
							TGAC	1247
							TGAC	1748
	2	OsCPS1	GCCGAC	2	GCCGCC	5	TGAC	393	Down-regulation
							TGAC	410
							TGAC	616
	3	OsKS	ACCGAC	392	GCCGCC	179	TGAC	552	Down-regulation
					GCCGCC	200	TGAC	636
					GCCGCC	1650	TGAC	1681
	4	OsKO2					TGAC	443	Down-regulation
							TGAC	568
							TGAC	736
	5	OsGA20ox1					TGAC	648	Down-regulation
							TGAC	969
							TGAC	1346
	6	OsGA20ox2					TGAC	725	Down-regulation
							TGAC	1297
							TGAC	1857
	7	OsGA3ox1					TGAC	216	Down-regulation
							TGAC	233
							TGAC	482
GA deactivation genes	1	OsEUI					TGAC	213	Up-regulation
							TGAC	222
							TGAC	349
	2	OsGA2ox1	ACCGAC	1704			TGAC	169	Up-regulation
							TGAC	221
							TGAC	319
	3	OsGA2ox3					TGAC	252	Up-regulation
							TGAC	610
							TGAC	982
	4	OsGA2ox4			GCCGCC	258	TGAC	392	Up-regulation
							TGAC	875
							TGAC	979
	5	OsGA2ox5					TGAC	190	Up-regulation
							TGAC	223
							TGAC	755
	6	OsGA2ox6					TGAC	388	Up-regulation
							TGAC	488
							TGAC	1256
	7	OsGA2ox9			GCCGCC	238	TGAC	355	Up-regulation
					GCCGCC	261	TGAC	980
							TGAC	1020
AP2/ERF TF gene	1	OsAP2-39	GCCGAC	3264	GCCGCC	751	TGAC	734	Up-regulation
					GCCGCC	883	TGAC	1871
					GCCGCC	1235
